# Supplementary material for: Intra- and inter-task reliability of spatial attention measures in healthy older adults
Source: PLoS One. 2019 Dec 23;14(12):e0226424. doi: 10.1371/journal.pone.0226424 (PMC6927623; doi:10.1371/journal.pone.0226424)
Supplement: S1 Table — (XLSX) [file pone.0226424.s001.xlsx]

## Sheet: Sheet1
SubNr	Gender	MLB1	MLB2	LM1	LM2	Grey1	Grey2	Gra1	Gra2	LVD1 (d')	LVD2 (d')	LVD1 (50%)	LVD2 (50%)	Mean of both Days:	MLB	LM	GREY	GRA	LVD(d')	LVD (PF 50%)
1	M	0.947889	1.0576	-0.833	-0.2945	-4.4	-0.16	0.3722	1.47	-0.48	0.091	2.707	-0.914		1	-0.6	-2.282	1.09563	-0.192577	0.8965
2	F	-0.916888	-0.369908	-0.0304625	-0.17075	0.45	0.55	0.01	0.45	0.64	0	0	0.015		-0.6	-0.1	0.50325	0.23048	0.553587	0.0075
3	M	-0.561693	-0.376213	0.6195	8.625e-10	-2.57	-1.75	-0.09	0.01	-0.26	-0.908	0.326	-0.568		-0.5	0.3	-2.15875	-0.0424375	-0.669607	-0.121
4	F	1.12217	0.91321	-0.0754	0.224375	-6.39	-3.62	-2.1	-3.08	-0.6	-0.344	2.422	1.306		1	0.1	-5.00437	-2.19937	-0.7532	1.864
5	M	0.392712	0.451666	-1.32875	-0.860875	1.33	0.22	-1.04	-0.62	0.64	0.805	-1.739	-1.744		0.4	-1.1	0.772	-0.833375	0.553587	-2.165
6	F	-5.78214	-3.59164	2.93375	2.0275	3.14	3.48	3.02	2.07	0.18	0.085	-0.62	-0.577		-4.7	2.5	2.15375	2.545	0.131119	-0.5985
7	F	-0.409316	-0.777753	-0.115837	0.312	3.14	3.48	0.89	0.29	-0.05	0.75	0.674	1.608		-0.6	0.1	2.15375	0.591625	0.349082	1.141
8	M	-0.319361	-0.562954	0.084275	-0.017925	-0.95	-0.25	-1.55	-1.81	-0.18	-0.184	0.709	0.425		-0.4	0	-0.597625	-1.6825	-0.180588	0.567
9	M	-1.15533	-0.626427	0.67575	0.646	3.14	-1.7	2.08	1.07	-0.6	-0.908	2.72	3.37		-0.9	0.7	1.0925	1.57025	-0.7532	2.475
10	F	-1.29258	-0.663943	-1.2175	-0.73825	-2.29	-2.6	3.46	-0.35	0.39	0	-1.447	-0.066		-1	-1	-2.44375	1.55181	0.193668	-0.7565
11	M	0.26005	-5.65205	-0.427625	-0.3935	-0.73	-1.06	-2.1	1.96	-0.17	0.805	-1.739	2.31		-2.7	-0.4	-0.8965	-0.82125	0.553587	0.1655
12	M	-1.86457	-1.25065	-0.7485	-0.97	-3.35	-2.63	3.46	2.88	-0.58	-0.431	2.72	2.06		-1.6	-0.9	-2.98937	2.545	-0.50589	2.475
13	M	0.504105	0.259776	-0.280375	-0.1005	0.2	1.93	0.7	2.19	-0.28	-0.477	0.723	1.862		0.4	-0.2	1.06181	1.44769	-0.376203	1.2925
14	F	-0.734036	-0.483928	-0.668625	-0.52525	-0.51	-0.65	-0.95	0.2	0.09	0.805	-0.12	-1.744		-0.6	-0.6	-0.582562	-0.375875	0.51298	-2.165
15	F	0.451981	0.263244	0.751875	0.56475	1.91	2.4	-0.17	0.94	-0.17	-0.18	0.833	0.461		0.4	0.7	2.15375	0.385625	-0.175036	0.647
16	M	0.351812	0.745638	-0.3715	0.033225	-0.85	-5.82	1.47	-0.9	excluded	excluded	excluded	excluded		0.5	-0.2	-3.54356	0.287313	excluded	excluded
17	F	1.14117	0.515034	0.297125	-0.11595	-6.39	-5.82	0.95	0.32	-0.58	0.195	2.72	3.37		0.8	0.1	-5.00437	0.636312	-0.193085	2.475
18	F	-0.12993	-0.292143	0.0933875	0.580125	-0.11	-2.03	-0.49	-0.03	-0.08	0	0.409	0.017		-0.2	0.3	-1.06694	-0.256387	-0.042461	0.213
19	M	0.123373	-0.30633	0.15875	0.237625	3.14	3.48	0.99	1.19	0.25	-0.294	-0.987	1.476		-0.1	0.2	2.15375	1.08525	-0.0201042	0.2445
20	F	-2.73431	-2.18771	0.8805	-0.071375	2.14	-1.74	-0.22	-3.08	-0.42	-0.908	2.401	-0.146		-2.5	0.4	0.2	-1.91256	-0.7532	1.1275
21	M	-1.59765	-2.08336	-0.32575	-0.359375	1.35	0.46	0.32	1.04	-0.39	-0.084	1.631	0.358		-1.8	-0.3	0.900937	0.679562	-0.234554	0.9945
22	F	-0.531007	-0.384935	-0.330375	-0.75525	-1.06	-0.74	-0.33	-0.45	-0.6	-0.556	2.254	2.088		-0.5	-0.5	-0.9	-0.3895	-0.597574	2.171
23	M	0.286679	0.343321	0.17525	-1.24463	-4.67	-4.14	-1.81	0.04	0.16	0.582	-0.758	-1.608		0.3	-0.5	-4.4075	-0.88475	0.371338	-1.183
24	F	-0.611399	-0.370223	-0.107537	0.0978625	-1.71	-1.36	3.46	2.88	0.64	0.389	-1.739	-1.66		-0.5	0	-1.5375	2.545	0.536556	-2.165
25	M	-2.03725	-2.12077	0.176125	-0.31125	0.73	-0.09	0.24	-0.12	-0.1	-0.534	-0.15	1.491		-2.1	-0.1	0.32205	0.0596438	-0.31757	0.6705
26	F	-5.65327	-4.2318	0.1485	-0.294875	-6.39	-5.82	-2.1	-3.08	-0.28	0.169	2.521	-1.744		-4.9	-0.1	-5.00437	-2.19937	-0.0538001	0.3885
27	F	1.02713	1.11214	-1.168	-0.96075	-0.21	-5.82	-1.44	-3.08	0.25	-0.084	-1.291	0.191		1.1	-1.1	-3.01481	-2.19937	0.0839792	-0.55
28	F	-0.727521	-1.33282	-1.35375	0.79525	1.32	2.04	1.52	2.88	-0.08	0.805	0.466	-1.744		-1	-0.3	1.68	2.2	0.367426	-2.165
29	F	0.688533	0.351413	0.5705	1.445	-1.11	-0.1	3.46	1.66	0.08	0.167	-0.001	-1.127		0.5	1	-0.602638	2.545	0.126108	-0.564
30	M	-0.785844	-0.30633	-0.70325	0.0075225	-0.9	0.07	-0.19	-1.07	-0.34	-0.184	1.239	0.667		-0.5	-0.3	-0.4186	-0.626687	-0.2622	0.953
31	F	1.33335	1.0721	0.3215	-0.5515	1.16	-0.07	-1.67	1.88	0.64	0.465	-0.283	3.37		1.2	-0.1	0.54455	0.10625	0.553587	1.5435
32	F	-1.26046	-0.739585	-0.433375	-0.215875	-1.87	-2.45	-0.42	-0.03	-0.09	-0.305	-0.036	1.166		-1	-0.3	-2.15813	-0.228794	-0.197604	0.565
33	M	-1.18896	-0.0956296	0.353125	-0.2715	-1.86	-0.32	-0.15	2.88	-0.6	-0.908	2.72	3.37		-0.6	0	-1.08931	1.98275	-0.7532	2.475
34	M	-1.64262	-1.6165	-0.5535	0.21125	-0.11	-0.16	1.07	-1.17	0.17	0.136	-0.775	-0.034		-1.6	-0.2	-0.136387	-0.0468125	0.153751	-0.4045
35	M	-1.40891	-0.787316	-0.657625	0.14025	-1.06	-1.1	2.46	1.5	-0.17	0.212	0.832	-0.321		-1.1	-0.3	-1.07725	1.98	0.0214635	0.2555
36	F	1.2456	1.07483	0.6125	0.4375	-6.04	3.48	2.4	2.14	0.22	0	-1.2	-0.091		1.2	0.5	1.02438	2.2725	0.108289	-0.6455
37	M	-0.595741	-0.137875	-0.4125	-0.1375	-6.39	-3.45	-2.1	-1.61	0.32	0.136	-1.739	-0.838		-0.4	-0.3	-5.00437	-2.19937	0.230363	-1.2885
